# Supplementary material for: Serum Creatinine, Cystatin C and Symmetric Dimethylarginine Concentrations and Relationship Between Them in Healthy Small and Miniature Dogs: A Preliminary Study
Source: Animals (Basel). 2025 Sep 22;15(18):2760. doi: 10.3390/ani15182760 (PMC12466481; doi:10.3390/ani15182760)
Supplement: Supplementary file 1 [file animals-15-02760-s001.zip]

Archive with 1 entries (1 files):
- animals-3689403-supplementary.pdf
